# Supplementary material for: Volatile Compounds and Biological Activity of the Essential Oil of Aloysia citrodora Paláu: Comparison of Hydrodistillation and Microwave-Assisted Hydrodistillation
Source: Molecules. 2023 Jun 2;28(11):4528. doi: 10.3390/molecules28114528 (PMC10254266; doi:10.3390/molecules28114528)
Supplement: Supplementary file 1 [file molecules-28-04528-s001.zip]

Archive with 1 entries (1 files):
- molecules-2404548-SI.pdf
